# Supplementary material for: Two new species of Parapharyngodon parasites of Sceloporus pyrocephalus, with a key to the species found in Mexico (Nematoda, Pharyngodonidae)
Source: Zookeys. 2016 Feb 3;(559):1–16. doi: 10.3897/zookeys.559.6842 (PMC4768269; doi:10.3897/zookeys.559.6842)
Supplement: XML Treatment for Parapharyngodon ayotzinapaensis [file zookeys.559.6842-treatment1.xml]

<!DOCTYPE tp:taxon-treatment
  PUBLIC "-//TaxonX//DTD Taxonomic Treatment Publishing DTD v0 20100105//EN" "tax-treatment-NSO.dtd">
<tp:taxon-treatment xmlns:tp="http://www.plazi.org/taxpub"><tp:treatment-meta><kwd-group><label>Taxon classification</label><kwd><named-content content-type="kingdom">Animalia</named-content></kwd><kwd><named-content content-type="order">Oxyurida</named-content></kwd><kwd><named-content content-type="family">Pharyngodonidae</named-content></kwd></kwd-group><mixed-citation publication-type="journal"><person-group><name><surname>Garduño-Montes de Oca</surname><given-names>Edgar Uriel</given-names></name><name><surname>Mata-López</surname><given-names>Rosario</given-names></name><name><surname>León-Règagnon</surname><given-names>Virginia</given-names></name></person-group><article-title>Two new species of <italic><tp:taxon-name><tp:taxon-name-part taxon-name-part-type="genus">Parapharyngodon</tp:taxon-name-part></tp:taxon-name></italic> parasites of <italic><tp:taxon-name><tp:taxon-name-part taxon-name-part-type="genus">Sceloporus</tp:taxon-name-part> <tp:taxon-name-part taxon-name-part-type="species">pyrocephalus</tp:taxon-name-part></tp:taxon-name></italic>, with a key to the species found in Mexico (<tp:taxon-name><tp:taxon-name-part taxon-name-part-type="phylum">Nematoda</tp:taxon-name-part></tp:taxon-name>, <tp:taxon-name><tp:taxon-name-part taxon-name-part-type="family">Pharyngodonidae</tp:taxon-name-part></tp:taxon-name>)</article-title><source>Zookeys</source><day>3</day><month>2</month><year>2016</year><volume>2016</volume><issue>559</issue><fpage>1</fpage><lpage>16</lpage><pub-id pub-id-type="doi">10.3897/zookeys.559.6842</pub-id></mixed-citation></tp:treatment-meta><tp:nomenclature><tp:taxon-name>
              <tp:taxon-name-part taxon-name-part-type="genus">Parapharyngodon</tp:taxon-name-part>
              <tp:taxon-name-part taxon-name-part-type="species">ayotzinapaensis</tp:taxon-name-part>
              <object-id xmlns:xlink="http://www.w3.org/1999/xlink" content-type="zoobank" xlink:type="simple">http://zoobank.org/E06EF8E0-3F05-4A60-A599-4DAEDC81353A</object-id>
            </tp:taxon-name><tp:taxon-status xmlns:xlink="http://www.w3.org/1999/xlink" xlink:type="simple">sp. n.</tp:taxon-status><xref ref-type="fig" rid="F1">Figs 1A–E</xref><xref ref-type="fig" rid="F2">; 2A–H</xref></tp:nomenclature><tp:treatment-sec sec-type="type material"><title>Type material.</title><p>Holotype, male, <abbrev xmlns:xlink="http://www.w3.org/1999/xlink" xlink:title="Colección Nacional de Helmintos" xlink:type="simple">CNHE</abbrev> 9432. Allotype, female, <abbrev xmlns:xlink="http://www.w3.org/1999/xlink" xlink:title="Colección Nacional de Helmintos" xlink:type="simple">CNHE</abbrev> 9433. Paratypes (4 males, 7 females), <abbrev xmlns:xlink="http://www.w3.org/1999/xlink" xlink:title="Colección Nacional de Helmintos" xlink:type="simple">CNHE</abbrev> 9434-9438.</p></tp:treatment-sec><tp:treatment-sec sec-type="Etymology"><title>Etymology.</title><p>The species is named in honor of the 43 missing students from “Escuela Normal Rural Raúl Isidro Burgos” in Ayotzinapa, Guerrero, Mexico; in solidarity with their families and the Mexican people.</p></tp:treatment-sec><tp:treatment-sec sec-type="Diagnosis"><title>Diagnosis.</title><p>Robust, small and white fusiform nematodes, males smaller than females. Cuticle with prominent transverse striations along the whole body except tail. Triangular oral opening surrounded by three simple lips in males and bilobed in females, in both sexes ventrolateral lips have an amphid each one, in females it is located on the dorsal lobe. Within buccal cavity, both sexes have three transverse plates, bilobed in males and complete in females. Esophageal bulb with sclerotized apparatus. Excretory pore evident, it is located at level of posterior edge of esophageal bulb. A vesicular body surrounds excretory duct. Males with lateral alae covering the last third of body, females lacking lateral alae. Males without caudal alae. Four pairs of caudal papillae. Caudal filament sub-terminal and directed dorsally in males. Females with a conical posterior end. Vulva located at middle region. Eggs no shown alae, with a punctuated shell and subpolar operculum, embryo in early stage of cleavage.</p></tp:treatment-sec><tp:treatment-sec sec-type="Description of male"><title>Description of male.</title><p>Distinctly truncate posterior end (Fig. <xref ref-type="fig" rid="F1">1E</xref>), total body length 2.72–3.92 (3.458 ± 0.458, n = 5), maximum width 0.6–1.88 (1 ± 0.505, n = 5) at middle region. Cuticle with wide transverse striae 0.05–0.08 (0.062 ± 0.011, n = 5) maximum width at middle region. Triangular oral opening surrounded by three simple lips at whose internal bases are located three transverse bilobed plates, ventrolateral lips with one amphid each one (Fig. <xref ref-type="fig" rid="F2">2D</xref>). Esophagus total length 0.7–0.84 (0.79 ± 0.054, n = 5) and maximum width 0.04–0.06 (0.05 ± 0.01, n = 5), esophageal bulb length 0.12–0.17 (0.148 ± 0.023, n = 5) and width 0.13–0.16 (0.146 ± 0.013, n = 5). Nerve ring and excretory pore 0.1–0.24 (0.172 ± 0.064, n = 4) and 0.74–1.39 (1.046 ± 0.237, n = 5) from anterior end, respectively. Testis extends from middle body region to level of anterior end of intestine. Lateral alae start abruptly from level of the beginning of third caudal region of body (Fig. <xref ref-type="fig" rid="F1">1E</xref>). The left one at 2.24–3.01 (2.573 ± 0.395, n = 3), and the right one at 2.31–2.88 (2.565 ± 0.253, n = 4) from anterior end, both with a maximum width of 0.06–0.07 (0.062 ± 0.005, n = 4); extending to posterior end of body, the left one at 0.02–0.07 (0.046 ± 0.025, n = 3) and the right one at 0.03–0.09 (0.056 ± 0.023, n = 5) from the base of corresponding paracloacal papillae. Four pairs of caudal papillae distributed as follows: one precloacal pedunculate, one paracloacal pedunculate, one lateral sessile at the central lobe apex of postcloacal lip and one mammilliform at 0.06–0.07 (0.065 ± 0.006, n = 4) from posterior end of caudal filament (Fig. <xref ref-type="fig" rid="F2">2A and B</xref>). Top of pedunculate and mammilliform papillae in a rosette-like structure (Fig. <xref ref-type="fig" rid="F2">2A, B and E</xref>). Echinate precloacal lip with rough appearance, at base of posteriorly directed finger-like ornamentation, which vary in simple or bifurcate outgrowths disposition (Figs <xref ref-type="fig" rid="F1">1B</xref>; <xref ref-type="fig" rid="F2">2B</xref>). In <abbrev xmlns:xlink="http://www.w3.org/1999/xlink" xlink:title="scanning electron microscopy" xlink:type="simple">SEM</abbrev> pictures morphology is distinguished as follows: cloacal lip rise up from anterior cloacal edge, at both end sides it has a rough thickening region longer that remainder of lip (1 and 5 in Fig. <xref ref-type="fig" rid="F2">2B</xref>), adjacent to these, at both sides of lip and towards central axis of body, there are finger-like outgrowths that start from rough regions (2 and 4 in Fig. <xref ref-type="fig" rid="F2">2B</xref>). On the central axis of body is located a rough region (3 in Fig. <xref ref-type="fig" rid="F2">2B</xref>) upon <!--PageBreak-->which are situated finger-like outgrowths, at each side of this region other finger-like outgrowths are situated. Posterior cloacal lip is divided into three lobes, the middle one is more developed than lateral lobes, it is 0.03–0.05 (0.04 ± 0.008, n=4) length and has a pair of tiny simple papillae (Fig. <xref ref-type="fig" rid="F2">2C</xref>). Caudal filament 0.09–0.1 (0.093 ± 0.006, n = 3) length. Phasmids situated on caudal filament base laterally. Spicule length 0.11–0.13 (0.12 ± 0.01, n = 3) 3.614% of body length, distal end obtuse and thinnest than proximal (Fig. <xref ref-type="fig" rid="F1">1D</xref>).</p><fig id="F1" position="float" orientation="portrait"><label>Figure 1.</label><caption><p>
          <italic><tp:taxon-name><tp:taxon-name-part taxon-name-part-type="genus">Parapharyngodon</tp:taxon-name-part> <tp:taxon-name-part taxon-name-part-type="species">ayotzinapaensis</tp:taxon-name-part></tp:taxon-name></italic> sp. n. <bold>A</bold> Gravid female, entire, lateral view <bold>B</bold> Male, caudal end ventral view <bold>C</bold> Egg, lateral view <bold>D</bold> Spicule <bold>E</bold> Male, entire, lateral view. Scale bars = (<bold>A, E</bold>) 0.5 mm, (<bold>B</bold>) 0.025 mm, (<bold>C, D</bold>) 0.025 mm.</p></caption><graphic xmlns:xlink="http://www.w3.org/1999/xlink" xlink:href="zookeys-559-001-g001.jpg" position="float" orientation="portrait" xlink:type="simple" id="oo_76084.jpg"/></fig><fig id="F2" position="float" orientation="portrait"><label>Figure 2.</label><caption><p>
          <italic><tp:taxon-name><tp:taxon-name-part taxon-name-part-type="genus">Parapharyngodon</tp:taxon-name-part> <tp:taxon-name-part taxon-name-part-type="species">ayotzinapaensis</tp:taxon-name-part></tp:taxon-name></italic> sp. n. <abbrev xmlns:xlink="http://www.w3.org/1999/xlink" xlink:title="scanning electron microscopy" xlink:type="simple">SEM</abbrev> microphotographs. <bold>A</bold> Male, ventral view of posterior end <bold>B</bold> Male, ventral view of posterior end showing cloacal lip and papillae (1-5 outgrowths ornamentation disposition) <bold>C</bold> Male, posterior end of post cloacal lip showing right papillae <bold>D</bold> Male, oral opening <bold>E</bold> Male, pair of papillae at caudal filament <bold>F</bold> Female, ventral view of posterior end <bold>G</bold> Female, oral opening <bold>H</bold> Egg. Scale bars = (<bold>A</bold>) 0.025 mm, (<bold>B</bold>) 0.04 mm, (<bold>C, D, E, F, G</bold>) 0.01 mm, (<bold>H</bold>) 0.02 mm.</p></caption><graphic xmlns:xlink="http://www.w3.org/1999/xlink" xlink:href="zookeys-559-001-g002.jpg" position="float" orientation="portrait" xlink:type="simple" id="oo_76085.jpg"/></fig><!--PageBreak--></tp:treatment-sec><tp:treatment-sec sec-type="Description of female"><title>Description of female.</title><p>Round anterior end and conical posterior end (Fig. <xref ref-type="fig" rid="F1">1A</xref>), total body length 6.41–9.32 (7.45 ± 1.149, n = 8) and maximum width 0.76–1.26 (0.94 ± 0.189, n = 8) at middle body region. Cuticle with wide transverse striae 0.07–0.09 (0.08 ± 0.01, n = 8) maximum width at esophageal bulb level. Triangular oral opening surrounded by three bilobed lips whose internal base are located three transverse complete plates, ventrolateral lips with one amphid each one located at dorsal lobe (Fig. <xref ref-type="fig" rid="F2">2F</xref>). Esophagus total length 1.17–1.35 (1.269 ± 0.073, n = 8) and maximum width 0.07–0.09 (0.076 ± 0.007, n = 8), esophageal bulb length 0.15–0.21 (0.177 ± 0.019, n = 7) and width 0.21–0.28 (0.24 ± 0.024, n = 7). Nerve ring and excretory pore 0.15–0.21 (0.181 ± 0.023, n = 8) and 1.71–2.4 (1.937 ± 0.237, n = 8) from anterior end, respectively. Sclerotized vulva at 2.95–4.13 (3.45 ± 0.396, n = 8) from anterior end. Vagina transversely directed and posteriorly flexed to posterior region of body. Didelphic, prodelphic, ovaries reach esophagus region coiling around prebulbar esophagus. Uterus reach caudal region in gravid individuals. Anus 0.4–0.48 (0.435 ± 0.039, n = 6) from posterior end. Phasmids 0.14–0.25 (0.204 ± 0.042, n = 8) from posterior end, located laterally at the base of the conical tail (Fig. <xref ref-type="fig" rid="F2">2F</xref>). Tail 0.2–0.26 (0.237 ± 0.026, n = 8) length. Eggs containing embryo in early stage of cleavage, oval, without alae, asymmetric, slightly flattened on one side and convex on the other side in lateral view, 0.07–0.09 (0.08 ± 0.006, n = 16) length by 0.03–0.05 (0.04 ± 0.005, n=16) width, shell with pores that cross the uppermost layer, radial striations in lateral view, subpolar operculum without pores (Figs <xref ref-type="fig" rid="F1">1C</xref>; <xref ref-type="fig" rid="F2">2H</xref>).</p></tp:treatment-sec><tp:treatment-sec sec-type="Distribution"><title>Distribution.</title><p>Técpan de Galeana, Guerrero, Mexico (coordinates, see Table <xref ref-type="table" rid="T1">1</xref>; elevation 22 m).</p></tp:treatment-sec><tp:treatment-sec sec-type="Biology"><title>Biology.</title><p>Nematode species parasite of the intestine of <italic><tp:taxon-name><tp:taxon-name-part taxon-name-part-type="genus">Sceloporus</tp:taxon-name-part> <tp:taxon-name-part taxon-name-part-type="species">pyrocephalus</tp:taxon-name-part></tp:taxon-name></italic> Cope, collected on July 6, 2005.</p></tp:treatment-sec><tp:treatment-sec sec-type="Remarks"><title>Remarks.</title><p>
              <italic><tp:taxon-name><tp:taxon-name-part taxon-name-part-type="genus">Parapharyngodon</tp:taxon-name-part> <tp:taxon-name-part taxon-name-part-type="species">ayotzinapaensis</tp:taxon-name-part></tp:taxon-name></italic> sp. n. is the 79<sup>th</sup> species assigned to <italic><tp:taxon-name><tp:taxon-name-part taxon-name-part-type="genus">Parapharyngodon</tp:taxon-name-part></tp:taxon-name></italic> and the 48<sup>th</sup> valid species of the genus (<xref ref-type="bibr" rid="B45">Velarde-Aguilar et al. 2015</xref>; <xref ref-type="bibr" rid="B8">Bursey and Goldberg 2015</xref>). It is distinguished from the other <italic><tp:taxon-name><tp:taxon-name-part taxon-name-part-type="genus">Parapharyngodon</tp:taxon-name-part></tp:taxon-name></italic> species by a combination of characters including the possession of 4 pairs of caudal papillae, an echinate anterior cloacal lip, lateral alae covering the last third of body, spicule length representing 3.614% of body length, prebulbar ovaries coiling around prebulbar esophagus and eggs with punctuated shell and without alae. Of the 47 valid species before this study, 12 species have cloacal papillar arrangement similar to <italic><tp:taxon-name><tp:taxon-name-part taxon-name-part-type="genus">Parapharyngodon</tp:taxon-name-part> <tp:taxon-name-part taxon-name-part-type="species">ayotzinapaensis</tp:taxon-name-part></tp:taxon-name></italic> (four pairs of caudal papillae: one precloacal, one paracloacal, one at postcloacal lip and one at caudal filament), as well as echinate precloacal lip and lateral alae, namely: <italic><tp:taxon-name><tp:taxon-name-part taxon-name-part-type="genus">Parapharyngodon</tp:taxon-name-part> <tp:taxon-name-part taxon-name-part-type="species">adramitana</tp:taxon-name-part></tp:taxon-name></italic> Adamson &amp; Nasher, 1984, <italic><tp:taxon-name><tp:taxon-name-part taxon-name-part-type="genus">Parapharyngodon</tp:taxon-name-part> <tp:taxon-name-part taxon-name-part-type="species">almoriensis</tp:taxon-name-part></tp:taxon-name></italic> (Karve, 1949) Freitas, 1957, <italic><tp:taxon-name><tp:taxon-name-part taxon-name-part-type="genus">Parapharyngodon</tp:taxon-name-part> <tp:taxon-name-part taxon-name-part-type="species">anomalus</tp:taxon-name-part></tp:taxon-name></italic> Hobbs, 1996, <italic><tp:taxon-name><tp:taxon-name-part taxon-name-part-type="genus">Parapharyngodon</tp:taxon-name-part> <tp:taxon-name-part taxon-name-part-type="species">brevicaudatus</tp:taxon-name-part></tp:taxon-name></italic> Bogdanov &amp; Markov,1955, <italic><tp:taxon-name><tp:taxon-name-part taxon-name-part-type="genus">Parapharyngodon</tp:taxon-name-part> <tp:taxon-name-part taxon-name-part-type="species">colonensis</tp:taxon-name-part></tp:taxon-name></italic> Bursey, Goldberg &amp; Telford, 2007, <italic><tp:taxon-name><tp:taxon-name-part taxon-name-part-type="genus">Parapharyngodon</tp:taxon-name-part> <tp:taxon-name-part taxon-name-part-type="species">dolgieli</tp:taxon-name-part></tp:taxon-name></italic> (Markov &amp; Bogdanov, 1965) Adamson &amp; Nasher, 1984, <italic><tp:taxon-name><tp:taxon-name-part taxon-name-part-type="genus">Parapharyngodon</tp:taxon-name-part> <tp:taxon-name-part taxon-name-part-type="species">echinatus</tp:taxon-name-part></tp:taxon-name></italic> (Rudolphi, 1819) Freitas, 1957, <italic><tp:taxon-name><tp:taxon-name-part taxon-name-part-type="genus">Parapharyngodon</tp:taxon-name-part> <tp:taxon-name-part taxon-name-part-type="species">grenadaensis</tp:taxon-name-part></tp:taxon-name></italic> Bursey, Drake, Cole, Sterner, Pinckney &amp; Zieger, 2013, <italic><tp:taxon-name><tp:taxon-name-part taxon-name-part-type="genus">Parapharyngodon</tp:taxon-name-part> <tp:taxon-name-part taxon-name-part-type="species">margaritiferi</tp:taxon-name-part></tp:taxon-name></italic> Hering-Hagenbeck, 2001, <italic><tp:taxon-name><tp:taxon-name-part taxon-name-part-type="genus">Parapharyngodon</tp:taxon-name-part> <tp:taxon-name-part taxon-name-part-type="species">meridionalis</tp:taxon-name-part></tp:taxon-name></italic> (Chabaud &amp; Brygoo, 1962) Adamson, 1981, <italic><tp:taxon-name><tp:taxon-name-part taxon-name-part-type="genus">Parapharyngodon</tp:taxon-name-part> <tp:taxon-name-part taxon-name-part-type="species">micipsae</tp:taxon-name-part></tp:taxon-name></italic> (Seurat, 1917) Freitas, 1957 and <italic><tp:taxon-name><tp:taxon-name-part taxon-name-part-type="genus">Parapharyngodon</tp:taxon-name-part> <tp:taxon-name-part taxon-name-part-type="species">rousseti</tp:taxon-name-part></tp:taxon-name></italic> (Tcheprakoff, 1966) Adamson &amp; Nasher, 1984. Only 2 of these species (<italic><tp:taxon-name><tp:taxon-name-part taxon-name-part-type="genus">Parapharyngodon</tp:taxon-name-part> <tp:taxon-name-part taxon-name-part-type="species">grenadaensis</tp:taxon-name-part></tp:taxon-name></italic> and <italic><tp:taxon-name><tp:taxon-name-part taxon-name-part-type="genus">Parapharyngodon</tp:taxon-name-part> <tp:taxon-name-part taxon-name-part-type="species">colonensis</tp:taxon-name-part></tp:taxon-name></italic>) shares with the new species <!--PageBreak-->the egg shell punctuated and prebulbar ovaries in females; however, these two species differ in several morphological features with <italic><tp:taxon-name><tp:taxon-name-part taxon-name-part-type="genus">Parapharyngodon</tp:taxon-name-part> <tp:taxon-name-part taxon-name-part-type="species">ayotzinapaensis</tp:taxon-name-part></tp:taxon-name></italic> sp. n.: <italic><tp:taxon-name><tp:taxon-name-part taxon-name-part-type="genus">Parapharyngodon</tp:taxon-name-part> <tp:taxon-name-part taxon-name-part-type="species">grenadaensis</tp:taxon-name-part></tp:taxon-name></italic> and <italic><tp:taxon-name><tp:taxon-name-part taxon-name-part-type="genus">Parapharyngodon</tp:taxon-name-part> <tp:taxon-name-part taxon-name-part-type="species">colonensis</tp:taxon-name-part></tp:taxon-name></italic> have three bilobed lips, which are simple in <italic><tp:taxon-name><tp:taxon-name-part taxon-name-part-type="genus">Parapharyngodon</tp:taxon-name-part> <tp:taxon-name-part taxon-name-part-type="species">ayotzinapaensis</tp:taxon-name-part></tp:taxon-name></italic>; lateral alae extension covers from nerve ring level to precloacal papillae in <italic><tp:taxon-name><tp:taxon-name-part taxon-name-part-type="genus">Parapharyngodon</tp:taxon-name-part> <tp:taxon-name-part taxon-name-part-type="species">grenadaensis</tp:taxon-name-part></tp:taxon-name></italic> and <italic><tp:taxon-name><tp:taxon-name-part taxon-name-part-type="genus">Parapharyngodon</tp:taxon-name-part> <tp:taxon-name-part taxon-name-part-type="species">colonensis</tp:taxon-name-part></tp:taxon-name></italic>, meanwhile in <italic><tp:taxon-name><tp:taxon-name-part taxon-name-part-type="genus">Parapharyngodon</tp:taxon-name-part> <tp:taxon-name-part taxon-name-part-type="species">ayotzinapaensis</tp:taxon-name-part></tp:taxon-name></italic> begins abruptly at last third of caudal <!--PageBreak-->region ending before paracloacal papillae. Finally, spicule length/body length ratio is greater in <italic><tp:taxon-name><tp:taxon-name-part taxon-name-part-type="genus">Parapharyngodon</tp:taxon-name-part> <tp:taxon-name-part taxon-name-part-type="species">grenadaensis</tp:taxon-name-part></tp:taxon-name></italic> (4.488%) and <italic><tp:taxon-name><tp:taxon-name-part taxon-name-part-type="genus">Parapharyngodon</tp:taxon-name-part> <tp:taxon-name-part taxon-name-part-type="species">colonensis</tp:taxon-name-part></tp:taxon-name></italic> (3.765%) than in <italic><tp:taxon-name><tp:taxon-name-part taxon-name-part-type="genus">Parapharyngodon</tp:taxon-name-part> <tp:taxon-name-part taxon-name-part-type="species">ayotzinapaensis</tp:taxon-name-part></tp:taxon-name></italic> (3.614%). Therefore, we consider <italic><tp:taxon-name><tp:taxon-name-part taxon-name-part-type="genus">Parapharyngodon</tp:taxon-name-part> <tp:taxon-name-part taxon-name-part-type="species">ayotzinapaensis</tp:taxon-name-part></tp:taxon-name></italic> to represent a new species, the 10th recorded in Mexico (<xref ref-type="bibr" rid="B6">Bursey and Goldberg 2005</xref>, <xref ref-type="bibr" rid="B9">Bursey et al. 2013</xref>, <xref ref-type="bibr" rid="B45">Velarde-Aguilar et al. 2015</xref>, <xref ref-type="bibr" rid="B8">Bursey and Goldberg 2015</xref>).</p></tp:treatment-sec><tp:treatment-sec><!--Section generated to contain objects referenced in tp:taxon-treatment.--><table-wrap id="T1" position="float" orientation="portrait"><label>Table 1.</label><caption><p>Sampling sites for <italic><tp:taxon-name><tp:taxon-name-part taxon-name-part-type="genus">Sceloporus</tp:taxon-name-part> <tp:taxon-name-part taxon-name-part-type="species">pyrocephalus</tp:taxon-name-part></tp:taxon-name></italic> analyzed in this study.</p></caption><table id="TID0EQBBG" rules="all"><tbody><tr><th rowspan="1" colspan="1">Locality (reviewed host)<break/> geographic coordinates</th><th rowspan="1" colspan="1">Nematode species<break/> (specimens obtained)</th><th rowspan="1" colspan="1">Collecting date</th></tr><tr><td rowspan="1" colspan="3">Michoacán</td></tr><tr><td rowspan="1" colspan="1">Aquila (1)<break/> <named-content xmlns:xlink="http://www.w3.org/1999/xlink" content-type="dwc:verbatimCoordinates" xlink:type="simple">18.5911 N, 103.5667 W</named-content></td><td rowspan="1" colspan="1">
              <italic><tp:taxon-name><tp:taxon-name-part taxon-name-part-type="genus">Parapharyngodon</tp:taxon-name-part> <tp:taxon-name-part taxon-name-part-type="species">ayotzinapaensis</tp:taxon-name-part></tp:taxon-name></italic> sp. n. (17)</td><td rowspan="1" colspan="1">07/2003</td></tr><tr><td rowspan="1" colspan="1">Arteaga (3)<break/> <named-content xmlns:xlink="http://www.w3.org/1999/xlink" content-type="dwc:verbatimCoordinates" xlink:type="simple">18.6468 N, 101.9684 W</named-content></td><td rowspan="1" colspan="1">
              <italic><tp:taxon-name><tp:taxon-name-part taxon-name-part-type="genus">Parapharyngodon</tp:taxon-name-part> <tp:taxon-name-part taxon-name-part-type="species">ayotzinapaensis</tp:taxon-name-part></tp:taxon-name></italic> sp. n. (2)<break/> <italic><tp:taxon-name><tp:taxon-name-part taxon-name-part-type="genus">Parapharyngodon</tp:taxon-name-part> <tp:taxon-name-part taxon-name-part-type="species">tikuinii</tp:taxon-name-part></tp:taxon-name></italic> sp. n. (5)</td><td rowspan="1" colspan="1">07/2005</td></tr><tr><td rowspan="1" colspan="1">La Huacana (1)<break/> <named-content xmlns:xlink="http://www.w3.org/1999/xlink" content-type="dwc:verbatimCoordinates" xlink:type="simple">18.6734 N, 101.9951 W</named-content></td><td rowspan="1" colspan="1">
              <italic><tp:taxon-name><tp:taxon-name-part taxon-name-part-type="genus">Parapharyngodon</tp:taxon-name-part> <tp:taxon-name-part taxon-name-part-type="species">tikuinii</tp:taxon-name-part></tp:taxon-name></italic> sp. n. (1)</td><td rowspan="1" colspan="1">07/2005</td></tr><tr><td rowspan="1" colspan="1">Tepalcatepec (1)<break/> <named-content xmlns:xlink="http://www.w3.org/1999/xlink" content-type="dwc:verbatimCoordinates" xlink:type="simple">19.0758 N, 102.8936 W</named-content></td><td rowspan="1" colspan="1">
              <italic><tp:taxon-name><tp:taxon-name-part taxon-name-part-type="genus">Parapharyngodon</tp:taxon-name-part> <tp:taxon-name-part taxon-name-part-type="species">tikuinii</tp:taxon-name-part></tp:taxon-name></italic> sp. n. (1)</td><td rowspan="1" colspan="1">06/2004</td></tr><tr><td rowspan="1" colspan="1">Álvaro Obregón (1)<break/> <named-content xmlns:xlink="http://www.w3.org/1999/xlink" content-type="dwc:verbatimCoordinates" xlink:type="simple">19.0386 N, 102.9744 W</named-content></td><td rowspan="1" colspan="1">
              <italic><tp:taxon-name><tp:taxon-name-part taxon-name-part-type="genus">Parapharyngodon</tp:taxon-name-part> <tp:taxon-name-part taxon-name-part-type="species">tikuinii</tp:taxon-name-part></tp:taxon-name></italic> sp. n. (1)</td><td rowspan="1" colspan="1">06/2004</td></tr><tr><td rowspan="1" colspan="1">Buenavista (2)<break/> <named-content xmlns:xlink="http://www.w3.org/1999/xlink" content-type="dwc:verbatimCoordinates" xlink:type="simple">19.1766 N, 102.6635 W</named-content></td><td rowspan="1" colspan="1">
              <italic><tp:taxon-name><tp:taxon-name-part taxon-name-part-type="genus">Parapharyngodon</tp:taxon-name-part> <tp:taxon-name-part taxon-name-part-type="species">tikuinii</tp:taxon-name-part></tp:taxon-name></italic> sp. n. (5)</td><td rowspan="1" colspan="1">07/2005</td></tr><tr><td rowspan="1" colspan="1">Apatzingan (1)<break/> <named-content xmlns:xlink="http://www.w3.org/1999/xlink" content-type="dwc:verbatimCoordinates" xlink:type="simple">19.1247 N, 102.4014 W</named-content></td><td rowspan="1" colspan="1">
              <italic><tp:taxon-name><tp:taxon-name-part taxon-name-part-type="genus">Parapharyngodon</tp:taxon-name-part> <tp:taxon-name-part taxon-name-part-type="species">tikuinii</tp:taxon-name-part></tp:taxon-name></italic> sp. n. (1)</td><td rowspan="1" colspan="1">07/2003</td></tr><tr><td rowspan="1" colspan="1">Gabriel Zamora (3)<break/> <named-content xmlns:xlink="http://www.w3.org/1999/xlink" content-type="dwc:verbatimCoordinates" xlink:type="simple">19.1764 N, 102.0633 W</named-content></td><td rowspan="1" colspan="1">
              <italic><tp:taxon-name><tp:taxon-name-part taxon-name-part-type="genus">Parapharyngodon</tp:taxon-name-part> <tp:taxon-name-part taxon-name-part-type="species">ayotzinapaensis</tp:taxon-name-part></tp:taxon-name></italic> sp. n. (8)<break/> <italic><tp:taxon-name><tp:taxon-name-part taxon-name-part-type="genus">Parapharyngodon</tp:taxon-name-part> <tp:taxon-name-part taxon-name-part-type="species">tikuinii</tp:taxon-name-part></tp:taxon-name></italic> sp. n. (4)</td><td rowspan="1" colspan="1">06/2004</td></tr><tr><td rowspan="1" colspan="3">Guerrero</td></tr><tr><td rowspan="1" colspan="1">Tecpan de Galeana (2)<break/> <named-content xmlns:xlink="http://www.w3.org/1999/xlink" content-type="dwc:verbatimCoordinates" xlink:type="simple">17.2967 N, 101.0467 W</named-content></td><td rowspan="1" colspan="1">
              <italic><tp:taxon-name><tp:taxon-name-part taxon-name-part-type="genus">Parapharyngodon</tp:taxon-name-part> <tp:taxon-name-part taxon-name-part-type="species">ayotzinapaensis</tp:taxon-name-part></tp:taxon-name></italic> sp. n. (3)<break/> <italic><tp:taxon-name><tp:taxon-name-part taxon-name-part-type="genus">Parapharyngodon</tp:taxon-name-part> <tp:taxon-name-part taxon-name-part-type="species">tikuinii</tp:taxon-name-part></tp:taxon-name></italic> sp. n. (1)</td><td rowspan="1" colspan="1">07/2004</td></tr><tr><td rowspan="1" colspan="1">El Patio (1)<break/> <named-content xmlns:xlink="http://www.w3.org/1999/xlink" content-type="dwc:verbatimCoordinates" xlink:type="simple">17.177 N, 100.5953 W</named-content></td><td rowspan="1" colspan="1">
              <italic><tp:taxon-name><tp:taxon-name-part taxon-name-part-type="genus">Parapharyngodon</tp:taxon-name-part> <tp:taxon-name-part taxon-name-part-type="species">ayotzinapaensis</tp:taxon-name-part></tp:taxon-name></italic> sp. n. (12)</td><td rowspan="1" colspan="1">07/2005</td></tr></tbody></table></table-wrap></tp:treatment-sec><ref-list><ref id="B45"><mixed-citation xmlns:xlink="http://www.w3.org/1999/xlink" xlink:type="simple">
          <person-group><name name-style="western"><surname>Velarde-Aguilar</surname><given-names>MG</given-names></name><name name-style="western"><surname>Mata-López</surname><given-names>R</given-names></name><name name-style="western"><surname>Guillén-Hernández</surname><given-names>S</given-names></name><name name-style="western"><surname>León-Règagnon</surname><given-names>V</given-names></name></person-group> (<year>2015</year>) <article-title><italic><tp:taxon-name><tp:taxon-name-part taxon-name-part-type="genus">Parapharyngodon</tp:taxon-name-part></tp:taxon-name></italic> n. spp. (<tp:taxon-name><tp:taxon-name-part taxon-name-part-type="phylum">Nematoda</tp:taxon-name-part></tp:taxon-name>: <tp:taxon-name><tp:taxon-name-part taxon-name-part-type="family">Pharyngodonidae</tp:taxon-name-part></tp:taxon-name>) parasites of hylid frogs from Mexico and review of species included in the genus.</article-title> <source>Journal of Parasitology</source> <volume>101</volume>(<issue>2</issue>): <fpage>212</fpage>–<lpage>230</lpage>. doi: <ext-link xlink:type="simple" ext-link-type="doi" xlink:href="10.1645/13-328.1">10.1645/13-328.1</ext-link></mixed-citation></ref><ref id="B8"><mixed-citation xmlns:xlink="http://www.w3.org/1999/xlink" xlink:type="simple">
          <person-group><name name-style="western"><surname>Bursey</surname><given-names>CR</given-names></name><name name-style="western"><surname>Goldberg</surname><given-names>SR</given-names></name></person-group> (<year>2015</year>) <article-title>Description of a new species of <italic><tp:taxon-name><tp:taxon-name-part taxon-name-part-type="genus">Parapharyngodon</tp:taxon-name-part></tp:taxon-name></italic> (<tp:taxon-name><tp:taxon-name-part taxon-name-part-type="phylum">Nematoda</tp:taxon-name-part></tp:taxon-name>: <tp:taxon-name><tp:taxon-name-part taxon-name-part-type="family">Pharyngodonidae</tp:taxon-name-part></tp:taxon-name>) from México with a list of current species and key to species from the Panamanian region.</article-title> <source>Journal of Parasitology</source> <volume>101</volume>(<issue>3</issue>): <fpage>374</fpage>–<lpage>381</lpage>. doi: <ext-link xlink:type="simple" ext-link-type="doi" xlink:href="10.1645/13-460.1">10.1645/13-460.1</ext-link></mixed-citation></ref><ref id="B6"><mixed-citation xmlns:xlink="http://www.w3.org/1999/xlink" xlink:type="simple">
          <person-group><name name-style="western"><surname>Bursey</surname><given-names>CR</given-names></name><name name-style="western"><surname>Goldberg</surname><given-names>SR</given-names></name></person-group> (<year>2005</year>) <article-title>Two new species of <tp:taxon-name><tp:taxon-name-part taxon-name-part-type="family">Pharyngodonidae</tp:taxon-name-part></tp:taxon-name> (<tp:taxon-name><tp:taxon-name-part taxon-name-part-type="phylum">Nematoda</tp:taxon-name-part></tp:taxon-name>: <tp:taxon-name><tp:taxon-name-part taxon-name-part-type="superfamily">Oxyuroidea</tp:taxon-name-part></tp:taxon-name>) and other nematodes in <italic><tp:taxon-name><tp:taxon-name-part taxon-name-part-type="genus">Agama</tp:taxon-name-part> <tp:taxon-name-part taxon-name-part-type="species">caudospina</tp:taxon-name-part></tp:taxon-name></italic> (<tp:taxon-name><tp:taxon-name-part taxon-name-part-type="order">Squamata</tp:taxon-name-part></tp:taxon-name>: <tp:taxon-name><tp:taxon-name-part taxon-name-part-type="family">Agamidae</tp:taxon-name-part></tp:taxon-name>) from Kenya, Africa.</article-title> <source>Journal of Parasitology</source> <volume>91</volume>(<issue>3</issue>): <fpage>591</fpage>–<lpage>599</lpage>. doi: <ext-link xlink:type="simple" ext-link-type="doi" xlink:href="10.1645/GE-3421">10.1645/GE-3421</ext-link></mixed-citation></ref><ref id="B9"><mixed-citation xmlns:xlink="http://www.w3.org/1999/xlink" xlink:type="simple">
          <person-group><name name-style="western"><surname>Bursey</surname><given-names>CR</given-names></name><name name-style="western"><surname>Drake</surname><given-names>M</given-names></name><name name-style="western"><surname>Cole</surname><given-names>R</given-names></name><name name-style="western"><surname>Sterner</surname><given-names>MII</given-names></name><name name-style="western"><surname>Pinckney</surname><given-names>R</given-names></name><name name-style="western"><surname>Zieger</surname><given-names>U</given-names></name></person-group> (<year>2013</year>) <article-title>New species of <italic><tp:taxon-name><tp:taxon-name-part taxon-name-part-type="genus">Parapharyngodon</tp:taxon-name-part></tp:taxon-name></italic> (<tp:taxon-name><tp:taxon-name-part taxon-name-part-type="phylum">Nematoda</tp:taxon-name-part></tp:taxon-name>: <tp:taxon-name><tp:taxon-name-part taxon-name-part-type="family">Pharyngodonidae</tp:taxon-name-part></tp:taxon-name>) in <italic><tp:taxon-name><tp:taxon-name-part taxon-name-part-type="genus">Rhinella</tp:taxon-name-part> <tp:taxon-name-part taxon-name-part-type="species">marina</tp:taxon-name-part></tp:taxon-name></italic> (<tp:taxon-name><tp:taxon-name-part taxon-name-part-type="order">Anura</tp:taxon-name-part></tp:taxon-name>: <tp:taxon-name><tp:taxon-name-part taxon-name-part-type="family">Bufonidae</tp:taxon-name-part></tp:taxon-name>) from Grenada, West Indies.</article-title> <source>Journal of Parasitology</source> <volume>99</volume>(<issue>3</issue>): <fpage>475</fpage>–<lpage>479</lpage>. doi: <ext-link xlink:type="simple" ext-link-type="doi" xlink:href="10.1645/GE-3235.1">10.1645/GE-3235.1</ext-link></mixed-citation></ref></ref-list></tp:taxon-treatment>
