# Supplementary material for: Two new species of Parapharyngodon parasites of Sceloporus pyrocephalus, with a key to the species found in Mexico (Nematoda, Pharyngodonidae)
Source: Zookeys. 2016 Feb 3;(559):1–16. doi: 10.3897/zookeys.559.6842 (PMC4768269; doi:10.3897/zookeys.559.6842)
Supplement: XML Treatment for Parapharyngodon tikuinii [file zookeys.559.6842-treatment2.xml]

<!DOCTYPE tp:taxon-treatment
  PUBLIC "-//TaxonX//DTD Taxonomic Treatment Publishing DTD v0 20100105//EN" "tax-treatment-NSO.dtd">
<tp:taxon-treatment xmlns:tp="http://www.plazi.org/taxpub"><tp:treatment-meta><kwd-group><label>Taxon classification</label><kwd><named-content content-type="kingdom">Animalia</named-content></kwd><kwd><named-content content-type="order">Oxyurida</named-content></kwd><kwd><named-content content-type="family">Pharyngodonidae</named-content></kwd></kwd-group><mixed-citation publication-type="journal"><person-group><name><surname>Garduño-Montes de Oca</surname><given-names>Edgar Uriel</given-names></name><name><surname>Mata-López</surname><given-names>Rosario</given-names></name><name><surname>León-Règagnon</surname><given-names>Virginia</given-names></name></person-group><article-title>Two new species of <italic><tp:taxon-name><tp:taxon-name-part taxon-name-part-type="genus">Parapharyngodon</tp:taxon-name-part></tp:taxon-name></italic> parasites of <italic><tp:taxon-name><tp:taxon-name-part taxon-name-part-type="genus">Sceloporus</tp:taxon-name-part> <tp:taxon-name-part taxon-name-part-type="species">pyrocephalus</tp:taxon-name-part></tp:taxon-name></italic>, with a key to the species found in Mexico (<tp:taxon-name><tp:taxon-name-part taxon-name-part-type="phylum">Nematoda</tp:taxon-name-part></tp:taxon-name>, <tp:taxon-name><tp:taxon-name-part taxon-name-part-type="family">Pharyngodonidae</tp:taxon-name-part></tp:taxon-name>)</article-title><source>Zookeys</source><day>3</day><month>2</month><year>2016</year><volume>2016</volume><issue>559</issue><fpage>1</fpage><lpage>16</lpage><pub-id pub-id-type="doi">10.3897/zookeys.559.6842</pub-id></mixed-citation></tp:treatment-meta><tp:nomenclature><tp:taxon-name>
              <tp:taxon-name-part taxon-name-part-type="genus">Parapharyngodon</tp:taxon-name-part>
              <tp:taxon-name-part taxon-name-part-type="species">tikuinii</tp:taxon-name-part>
              <object-id xmlns:xlink="http://www.w3.org/1999/xlink" content-type="zoobank" xlink:type="simple">http://zoobank.org/C9D2FD3C-F12E-47A8-A755-E06EEEE9502C</object-id>
            </tp:taxon-name><tp:taxon-status xmlns:xlink="http://www.w3.org/1999/xlink" xlink:type="simple">sp. n.</tp:taxon-status><xref ref-type="fig" rid="F3">Figs 3A–D</xref><xref ref-type="fig" rid="F4">; 4A–F</xref><!--PageBreak--></tp:nomenclature><tp:treatment-sec sec-type="type material"><title>Type material.</title><p>Holotype, male, <abbrev xmlns:xlink="http://www.w3.org/1999/xlink" xlink:title="Colección Nacional de Helmintos" xlink:type="simple">CNHE</abbrev> 9439. Allotype, female, <abbrev xmlns:xlink="http://www.w3.org/1999/xlink" xlink:title="Colección Nacional de Helmintos" xlink:type="simple">CNHE</abbrev> 9440. Paratypes (8 males, 6 females), <abbrev xmlns:xlink="http://www.w3.org/1999/xlink" xlink:title="Colección Nacional de Helmintos" xlink:type="simple">CNHE</abbrev> 9441–9447.</p></tp:treatment-sec><tp:treatment-sec sec-type="Etymology"><title>Etymology.</title><p>The species is named after the Purepecha word “tikuini” which means lizard, referring to the host (<xref ref-type="bibr" rid="B26">Lathrop 1973</xref>).</p></tp:treatment-sec><tp:treatment-sec sec-type="Diagnosis"><title>Diagnosis.</title><p>Fusiform and robust nematodes, males smaller than females. Cuticle with thin transverse striations constant in width along the whole body except tail. Triangular oral opening surrounded by three lips simple in males and bilobed in females, in both sexes ventrolateral lips with an amphid each one. Within buccal cavity, both sexes have three transverse plates, bilobed in males and complete in females. Esophageal bulb with sclerotized apparatus. Excretory pore evident, it is located posterior to esophageal bulb-intestine junction. A vesicular body surrounds excretory duct. Males with lateral alae covering almost of body length, females lacking lateral alae. Males without caudal alae. Four pairs of caudal papillae. Caudal filament subterminal and directed dorsally in males. Females with a conical posterior end. Vulva located at middle region. Eggs without alae with punctuated shell and a subpolar operculum, embryo in early stage of cleavage.</p></tp:treatment-sec><tp:treatment-sec sec-type="Description of male"><title>Description of male.</title><p>Truncated at posterior end (Fig. <xref ref-type="fig" rid="F3">3D</xref>), total body length 1.9–3.575 (2.62 ± 0.5, n = 9) and maximum width 0.237–0.475 (0.326 ± 0.09, n = 6) at excretory pore level. Cuticle with transverse striae 0.015–0.03 (0.02 ± 0.005, n = 7) maximum width at esophageal bulb level. Triangular oral opening surrounded by three simple lips, at whose internal bases are located three transverse bilobed plates, ventrolateral lips with one amphid each one (Fig. <xref ref-type="fig" rid="F4">4A</xref>). Esophagus total length 0.342–0.53 (0.416 ± 0.056, n = 8) and maximum width 0.022–0.04 (0.0325 ± 0.006, n = 8), esophagus bulb length 0.075–0.105 (0.09 ± 0.01, n = 8) and width 0.08–0.11 (0.09 ± 0.012, n = 8). Nerve ring and excretory pore at 0.1–0.19 (0.147 ± 0.038, n = 6) and 0.71–1.02 (0.857 ± 0.11, n = 6) from anterior end, respectively. Testis extends from middle body region to level of anterior end of intestine. Hyaline lateral alae start at anterior region between nerve ring and excretory pore at 0.25–0.45 (0.334 ± 0.07, n = 6) from anterior end, with a maximum width of 0.06–0.075 (0.065 ± 0.008, n = 7) and extending to posterior end of body terminating abruptly before cloacal region at 0.12–0.435 (0.263 ± 0.11, n = 7) from the base of corresponding paracloacal papillae (Figs <xref ref-type="fig" rid="F3">3D</xref>; <xref ref-type="fig" rid="F4">4D</xref>). Four pairs of caudal rosette papillae as follows: one ventral precloacal <!--PageBreak-->pedunculated, one lateral postcloacal pedunculated, one postcloacal mammilliform on the posterior base of postcloacal lip, and one mammilliform on the caudal filament (Figs <xref ref-type="fig" rid="F3">3B</xref>; <xref ref-type="fig" rid="F4">4C</xref>). Anterior cloacal lip echinate, with symmetrical ornamentation consisting of a smooth outgrowth with V-form at each side of cloacal opening, in the middle of the lip are located small equidistant simple finger-like outgrowths which vary in number (Figs <xref ref-type="fig" rid="F3">3B</xref>; <xref ref-type="fig" rid="F4">4C</xref>). Thick and smooth posterior cloacal lip, with a cuticular outgrowth at its base. This structure has two papillae at the top. Phasmids located at <!--PageBreak-->caudal filament base, whose length is 0.045–0.0775 (0.064 ± 0.013, n = 7). Spicule length 0.07–0.11 (0.093 ± 0.014, n = 7), 3.287% of total body length, proximal end wider than distal obtuse tip (Fig. <xref ref-type="fig" rid="F3">3E</xref>).</p><fig id="F3" position="float" orientation="portrait"><label>Figure 3.</label><caption><p>
          <italic><tp:taxon-name><tp:taxon-name-part taxon-name-part-type="genus">Parapharyngodon</tp:taxon-name-part> <tp:taxon-name-part taxon-name-part-type="species">tikuinii</tp:taxon-name-part></tp:taxon-name></italic> sp. n. <bold>A</bold> Gravid female, entire, lateral view <bold>B</bold> Male, caudal end, ventral view <bold>C</bold> Egg, lateral view <bold>D</bold> Male, entire, lateral view <bold>E</bold> Spicule. Scale bars = (<bold>A</bold>) 0.5 mm, (<bold>B</bold>) 0.02 mm, (<bold>C</bold>) 0.025 mm, (<bold>D</bold>) 0.5 mm, (<bold>E</bold>) 0.0125 mm.</p></caption><graphic xmlns:xlink="http://www.w3.org/1999/xlink" xlink:href="zookeys-559-001-g003.jpg" position="float" orientation="portrait" xlink:type="simple" id="oo_76086.jpg"/></fig><fig id="F4" position="float" orientation="portrait"><label>Figure 4.</label><caption><p>
          <italic><tp:taxon-name><tp:taxon-name-part taxon-name-part-type="genus">Parapharyngodon</tp:taxon-name-part> <tp:taxon-name-part taxon-name-part-type="species">tikuinii</tp:taxon-name-part></tp:taxon-name></italic> sp. n. <abbrev xmlns:xlink="http://www.w3.org/1999/xlink" xlink:title="scanning electron microscopy" xlink:type="simple">SEM</abbrev> microphotographs. <bold>A</bold> Male, oral opening <bold>B</bold> Female, oral opening <bold>C</bold> Male, posterior end, ventrolateral view <bold>D</bold> Male, anterior end showing lateral alae, lateral view <bold>E</bold> Female, posterior end, ventral view <bold>F</bold> Egg. Scale bars = (<bold>A</bold>) 0.05 mm, (<bold>B</bold>) 0.015 mm, (<bold>C</bold>) 0.025 mm, (<bold>D</bold>) 0.1 mm, (<bold>E</bold>) 0.1 mm, (<bold>F</bold>) 0.015 mm.</p></caption><graphic xmlns:xlink="http://www.w3.org/1999/xlink" xlink:href="zookeys-559-001-g004.jpg" position="float" orientation="portrait" xlink:type="simple" id="oo_76087.jpg"/></fig></tp:treatment-sec><tp:treatment-sec sec-type="Description of female"><title>Description of female.</title><p>Round anterior end, conical posterior end (Fig. <xref ref-type="fig" rid="F3">3A</xref>). Total body length 4.47–7.57 (6 ± 1.213, n = 7) and maximum width 1.04–1.3 (1.18 ± 0.09, n = 7) at middle body level. Cuticle with transverse striae 0.05–0.08 (0.06 ± 0.01, n = 7) maximum width. Triangular oral opening surrounded by three bilobed lips with an amphid located at dorsal lobe of each ventrolateral lip, at whose internal bases are located three transverse complete plates (Fig. <xref ref-type="fig" rid="F4">4B</xref>). Esophagus length 1.25–1.56 (1.367 ± 0.134, n = 4) and maximum width 0.07–0.085 (0.075 ± 0.005, n = 6), esophageal bulb length 0.187–0.257 (0.219 ± 0.029, n = 4) by 0.21–0.25 (0.236 ± 0.02, n = 4) width. Nerve <!--PageBreak-->ring and excretory pore at 0.15–0.28 (0.21 ± 0.065, n = 3) and 1.17–1.97 (1.658 ± 0.31, n = 5) from anterior end, respectively. Sclerotized vulva at 1.33–3.32 (2.61 ± 0.716, n = 7) from anterior end. Vagina transversely directed and posteriorly flexed to posterior region of body (Fig. <xref ref-type="fig" rid="F3">3A</xref>). Didelphic, prodelphic, ovaries reach esophagus region coiling around prebulbar esophagus. Uterus reaching caudal region in gravid individuals. Anus 0.44–0.64 (0.566 ± 0.065, n = 6) from posterior end. Phasmids 0.09–0.28 (0.182 ± 0.095, n = 3) from posterior end (Fig. <xref ref-type="fig" rid="F4">4E</xref>), located laterally at the base of the conical tail. Tail 0.182–0.285 (0.232 ± 0.04, n = 7) length. Eggs containing embryo in early stage of cleavage, oval, without alae, asymmetric, slightly flattened on one side and convex on the other side in lateral view, 0.067–0.087 (0.078 ± 0.006, n = 13) length by 0.02–0.05 (0.04 ± 0.008, n = 12) width, shell egg with pores that cross the uppermost layer, radial striations in lateral view, subpolar operculum smooth without pores (Figs <xref ref-type="fig" rid="F3">3C</xref>; <xref ref-type="fig" rid="F4">4F</xref>).</p></tp:treatment-sec><tp:treatment-sec sec-type="Distribution"><title>Distribution.</title><p>Gabriel Zamora, Michoacán, Mexico (<named-content xmlns:xlink="http://www.w3.org/1999/xlink" content-type="dwc:verbatimCoordinates" xlink:type="simple">19°10'35"N, 102°03'48"W</named-content>, elevation 752 m).</p></tp:treatment-sec><tp:treatment-sec sec-type="Biology"><title>Biology.</title><p>Nematode species parasite of the intestine of <italic><tp:taxon-name><tp:taxon-name-part taxon-name-part-type="genus">Sceloporus</tp:taxon-name-part> <tp:taxon-name-part taxon-name-part-type="species">pyrocephalus</tp:taxon-name-part></tp:taxon-name></italic> Cope, collected on June 21, 2004.</p></tp:treatment-sec><ref-list><ref id="B26"><mixed-citation xmlns:xlink="http://www.w3.org/1999/xlink" xlink:type="simple">
          <person-group><name name-style="western"><surname>Lathrop</surname><given-names>M</given-names></name></person-group> (<year>1973</year>) <source>Vocabulario del idioma tarasco. Literatura tarasca. Cherán, Michoacán, México. 2nd edition (electronic version). 2007. Vocabulario del Idioma Purépecha.</source> In: <person-group><name name-style="western"><surname>Stairs</surname><given-names>E</given-names></name><name name-style="western"><surname>Bartholomew</surname><given-names>D</given-names></name><name name-style="western"><surname>Allen</surname><given-names>B</given-names></name><name name-style="western"><surname>Bickford</surname><given-names>A</given-names></name><name name-style="western"><surname>Starker</surname><given-names>S</given-names></name><name name-style="western"><surname>Willett</surname><given-names>T</given-names></name></person-group> (<role>Eds</role>) <publisher-name>Instituto Lingüistico de Verano. ACDF</publisher-name>, <publisher-loc>México</publisher-loc>, <size units="page">39 pp</size>.</mixed-citation></ref></ref-list></tp:taxon-treatment>
